# Supplementary material for: Climatic shocks associate with innovation in science and technology
Source: PLoS One. 2018 Jan 24;13(1):e0190122. doi: 10.1371/journal.pone.0190122 (PMC5783359; doi:10.1371/journal.pone.0190122)
Supplement: S1 Data — (XLS) [file pone.0190122.s001.xls]

## Sheet: Observed and Detrended Data 150
YEAR_AD	POPULATION_SIZE	POPULATION_SIZE_DETRENDED	Temperature	deviate_temp	NOA_MEAN	VOLCANIC_DUST	INNOV_ALLA	INNOV_ALLA_DT4	WHEAT_PRICE_ALLEN	WHEAT_PRICE_DT4	dustshock	temp_deviate5	innovation5	wheat5	dust5	CPI5
1500	57.27	#NULL!	8.166	0.01274	-0.01	200	-0.410327	-0.0691817	17	-18.8118	1	#NULL!	#NULL!	#NULL!	#NULL!	#NULL!
1501	57.4351	#NULL!	8.163	0.00974	-0.22	150	-0.869387	-0.163287	19	2.91712	1	#NULL!	#NULL!	#NULL!	#NULL!	#NULL!
1502	57.6002	#NULL!	8.194	0.04074	-0.16	100	-0.872275	-0.161157	20	3.49369	1	#NULL!	#NULL!	#NULL!	#NULL!	#NULL!
1503	57.7653	#NULL!	8.077	-0.07626	-0.2275	50	-1.01956	-0.303488	15	-1.93031	1	#NULL!	#NULL!	#NULL!	#NULL!	#NULL!
1504	57.9304	#NULL!	8.163	0.00974	-0.37	0	-1.09083	-0.369863	13	-4.35488	0	#NULL!	#NULL!	#NULL!	#NULL!	#NULL!
1505	58.0955	-0.139228	8.494	0.34074	-0.0325	0	-0.850962	-0.199908	14	-4.23371	1	-0.00066	-0.213395	-3.73725	100	-0.330002
1506	58.2606	-0.135037	8.422	0.26874	0.3475	0	-0.860627	-0.13006	14	-4.20572	1	0.06494	-0.239541	-0.821619	60	-0.244966
1507	58.4257	-0.130883	8.35	0.19674	-0.195	0	-0.909439	-0.174165	14	-4.632	1	0.11674	-0.232895	-2.24619	30	-0.255839
1508	58.5908	-0.126766	7.797	-0.35626	-0.135	0	-0.901439	-0.161519	14	-5.05884	1	0.14794	-0.235497	-3.87132	10	-0.270447
1509	58.7559	-0.122686	8.196	0.04274	-0.03	0	-1.01542	-0.270912	11	-8.48625	0	0.09194	-0.207103	-4.49703	0	-0.28339
1510	58.921	-0.110482	8.229	0.07574	-0.1125	0	-0.837138	-0.527648	16	-5.57459	0	0.09854	-0.187313	-5.3233	0	-0.297803
1511	59.0861	-0.106476	7.756	-0.39726	-0.115	0	-1.00005	-0.24656	19	-1.34279	0	0.04554	-0.252861	-5.59148	0	-0.306747
1512	59.2512	-0.102508	7.981	-0.17226	-0.065	0	-0.944668	-0.186784	23	2.22809	0	-0.08766	-0.276161	-5.01889	0	-0.304185
1513	59.4163	-0.0985766	7.969	-0.18426	-0.1625	0	-0.772743	-0.0105231	18	-3.2016	0	-0.16146	-0.278685	-3.64687	0	-0.301019
1514	59.5814	-0.0946825	7.578	-0.57526	-0.1775	0	-0.979351	-0.212857	17	-4.63185	0	-0.12706	-0.248485	-3.27543	0	-0.298337
1515	59.7465	-0.098987	8.187	0.03374	0.02	0	-1.12606	-0.430094	20	-2.51638	0	-0.25066	-0.236874	-2.50455	0	-0.291475
1516	59.9116	-0.0951672	8.776	0.62274	0.145	0	-0.856113	-0.0812556	20	-2.49408	0	-0.25906	-0.217364	-1.8929	0	-0.290034
1517	60.0767	-0.0913846	7.548	-0.60526	-0.3525	0	-0.663157	0.115789	18	-4.92605	0	-0.05506	-0.184303	-2.12316	0	-0.282696
1518	60.2418	-0.0876391	8.043	-0.11026	-0.1375	0	-0.746282	0.0366916	14	-9.35858	0	-0.14166	-0.123788	-3.55399	0	-0.275787
1519	60.4069	-0.0839308	8.374	0.22074	-0.0175	0	-0.829089	-0.0421496	16	-7.79168	0	-0.12686	-0.114345	-4.78539	0	-0.274673
1520	60.572	-0.0720983	8.259	0.10574	-0.1425	0	-0.757894	-0.406586	21	-4.88571	0	0.03234	-0.0802036	-5.41735	0	-0.273485
1521	60.7371	-0.0684643	8.797	0.64374	0.245	0	-0.869837	-0.0751533	24	-0.6596	0	0.04674	-0.0755021	-5.89122	0	-0.266779
1522	60.9022	-0.0648675	8.123	-0.03026	-0.155	0	-0.760144	0.0383192	15	-10.0944	0	0.05094	-0.0742817	-5.52432	0	-0.263533
1523	61.0673	-0.0613078	8.514	0.36074	-0.0175	0	-0.93892	-0.136739	16	-9.52979	0	0.16594	-0.0897757	-6.558	0	-0.258325
1524	61.2324	-0.0577853	8.454	0.30074	-0.0075	0	-0.786737	0.0190991	20	-5.96574	0	0.26014	-0.124462	-6.59224	0	-0.254096
1525	61.3975	-0.0624612	8.113	-0.04026	-0.105	0	-0.898692	-0.164004	14	-12.856	0	0.27614	-0.112212	-6.22705	0	-0.248103
1526	61.5626	-0.059013	8.233	0.07974	0.055	0	-0.756766	0.0561967	16	-10.8393	0	0.24694	-0.0636957	-7.8211	0	-0.255031
1527	61.7277	-0.0556019	8.236	0.08274	-0.13	0	-0.945365	-0.128932	26	-1.277	0	0.13414	-0.0374257	-9.85705	0	-0.26317
1528	61.8928	-0.052228	8.334	0.18074	0.23	0	-1.02105	-0.201208	26	-1.71523	0	0.15674	-0.0708759	-8.09357	0	-0.265814
1529	62.0579	-0.0488912	8.005	-0.14826	0.1575	0	-1.00432	-0.181136	26	-2.15403	0	0.12074	-0.0837696	-6.53066	0	-0.25507
1530	62.223	-0.0374303	8.785	0.63174	0.2425	0	-0.393863	-0.00692547	26	-4.25374	0	0.03094	-0.123817	-5.76831	0	-0.241664
1531	62.3881	-0.0341678	8.461	0.30774	-0.11	0	-0.903014	-0.0733186	29	-0.0333237	0	0.16534	-0.092401	-4.04787	0	-0.206761
1532	62.5532	-0.0309425	8.456	0.30274	-0.055	0	-0.796994	0.0358622	20	-9.47383	0	0.21094	-0.118304	-1.88667	0	-0.180261
1533	62.7183	-0.0277544	8.122	-0.03126	-0.075	0	-0.939052	-0.103097	18	-11.9149	0	0.25494	-0.0853452	-3.52603	0	-0.17161
1534	62.8834	-0.0246034	8.157	0.00374	-0.22	0	-0.935065	-0.0960727	16	-14.3565	0	0.21254	-0.0657231	-5.56596	0	-0.16768
1535	63.0485	-0.0296509	8.031	-0.12226	0.045	50	-0.813974	-0.0467491	22	-9.25244	0	0.24294	-0.0487104	-8.00647	0	-0.172136
1536	63.2136	-0.0265742	8.449	0.29574	0.19	50	-0.793859	0.0510215	22	-9.24153	1	0.09214	-0.0566751	-9.00621	10	-0.200727
1537	63.3787	-0.0235347	8.195	0.04174	-0.065	50	-0.713111	0.134622	16	-15.6849	1	0.08974	-0.0318071	-10.8478	20	-0.219924
1538	63.5438	-0.0205323	8.639	0.48574	0.1575	0	-0.953454	-0.102932	19	-13.1288	1	0.03754	-0.0120552	-12.0901	30	-0.233532
1539	63.7089	-0.0175671	8.3	0.14674	-0.05	0	-0.874845	-0.0215949	17	-15.5733	1	0.14094	-0.0120221	-12.3328	30	-0.244326
1540	63.874	-0.00647767	9.097	0.94374	0.3075	0	-0.271608	0.144774	17	-17.6787	1	0.16954	0.00287344	-12.5762	30	-0.241366
1541	64.0391	-0.00358675	7.877	-0.27626	-0.13	0	-0.704766	0.153754	19	-14.464	1	0.38274	0.0411781	-14.2614	20	-0.216093
1542	64.2042	-0.000732991	7.939	-0.21426	0.07	0	-0.81305	0.0480128	20	-13.9102	1	0.26834	0.0617245	-15.3059	10	-0.20955
1543	64.3693	0.00208362	7.809	-0.34426	-0.225	0	-0.483906	0.379637	24	-10.3569	0	0.21714	0.0444027	-14.951	0	-0.204746
1544	64.5344	0.00486307	7.617	-0.53626	-0.6475	0	-0.506865	0.359096	28	-6.80424	0	0.05114	0.140916	-14.3966	0	-0.198836
1545	64.6995	-0.000555977	8.642	0.48874	-0.2975	0	-0.610789	0.182786	36	0.294158	0	-0.08546	0.217055	-12.6428	0	-0.198528
1546	64.8646	0.00214917	7.763	-0.39026	-0.2875	0	-0.616336	0.254277	20	-15.7006	0	-0.17646	0.224657	-9.04822	0	-0.21102
1547	65.0297	0.00481716	8.215	0.06174	-0.055	0	-0.942187	-0.0693413	14	-22.1497	0	-0.19926	0.244762	-9.29555	0	-0.201651
1548	65.1948	0.007448	8.091	-0.06226	0.005	0	-1.02105	-0.146033	18	-18.5993	0	-0.14406	0.221291	-10.9435	0	-0.201873
1549	65.3599	0.0100417	8.477	0.32374	-0.13	0	-0.943022	-0.0658962	27	-10.0494	0	-0.08766	0.116157	-12.5919	0	-0.203032
1550	65.525	0.033523	8.035	-0.11826	-0.155	0	-0.314252	-0.385797	29	4.36386	0	0.08434	0.0311585	-13.241	0	-0.202253
1551	65.6901	0.0360424	7.988	-0.16526	-0.2075	0	-0.595303	0.285856	36	-1.9515	0	-0.03706	-0.082558	-12.427	0	-0.17189
1552	65.8552	0.0385246	8.645	0.49174	0.1525	0	-1.02515	-0.142069	29	-9.40339	0	0.00794	-0.0762422	-9.6772	0	-0.158171
1553	66.0203	0.0409697	8.427	0.27374	0.16	100	-0.728304	0.15664	27	-11.8558	0	0.09394	-0.0907878	-7.12794	0	-0.124641
1554	66.1854	0.0433776	7.867	-0.28626	-0.685	500	-0.685113	0.201631	30	-9.30886	1	0.16114	-0.0302533	-5.77926	20	-0.0970495
1555	66.3505	0.0248235	8.119	-0.03426	-0.135	350	-0.682407	0.131331	38	-2.21615	1	0.03914	0.0232522	-5.63114	120	-0.0756088
1556	66.5156	0.0271571	8.766	0.61274	0.0025	200	-0.780833	0.109325	50	9.78339	1	0.05594	0.126678	-6.94715	190	-0.0750136
1557	66.6807	0.0294536	7.884	-0.26926	-0.1375	100	-0.733932	0.15784	24	-16.6713	1	0.21154	0.0913716	-4.60017	230	-0.0525237
1558	66.8458	0.0317129	8.511	0.35774	0.1125	0	-0.863639	0.0296853	25	-16.1266	1	0.05934	0.151353	-6.05376	250	-0.0325744
1559	67.0109	0.033935	8.386	0.23274	-0.35	0	-0.970971	-0.0761562	30	-11.5825	1	0.07614	0.125962	-6.90792	230	-0.0270425
1560	67.176	0.0442814	8.198	0.04474	-0.08	0	-0.478653	-0.0219435	31	-12.6993	1	0.17994	0.070405	-7.36265	130	-0.0188599
1561	67.3411	0.0464292	7.717	-0.43626	-0.525	0	-0.724557	0.173054	37	-5.49595	1	0.19574	0.03975	-9.45928	60	-0.00754387
1562	67.5062	0.0485399	8.757	0.60374	0.0275	0	-0.831721	0.0671947	41	-1.95353	1	-0.01406	0.0524957	-12.5152	20	-0.0150594
1563	67.6713	0.0506134	7.745	-0.40826	-0.565	0	-0.908083	-0.0079252	36	-7.41167	0	0.16054	0.0343667	-9.57159	0	-0.0180408
1564	67.8364	0.0526498	8.167	0.01374	-0.14	0	-0.819485	0.0818541	32	-11.8704	0	0.00734	0.0268447	-7.82859	0	-0.00794546
1565	68.0015	0.0464876	7.303	-0.85026	-0.6525	0	-0.794538	0.033178	47	2.21663	0	-0.03646	0.0584467	-7.88617	0	-0.00443593
1566	68.1666	0.0484497	8.309	0.15574	0.1275	0	-0.919695	-0.0161791	42	-2.78952	0	-0.21546	0.069471	-4.90298	0	-0.00779987
1567	68.3317	0.0503746	8.434	0.28074	-0.335	0	-1.00484	-0.100333	37	-8.24994	0	-0.09706	0.0316245	-4.3617	0	0.0137744
1568	68.4968	0.0522624	8.168	0.01474	-0.0975	0	-0.601186	0.30426	34	-11.7109	0	-0.16166	-0.00188098	-5.62098	0	0.016739
1569	68.6619	0.054113	7.211	-0.94226	-0.6925	0	-0.788912	0.117406	36	-10.1725	0	-0.07706	0.060556	-6.48083	0	0.0238819
1570	68.827	0.0640878	8.194	0.04074	-0.015	0	-0.683177	-0.215584	43	-5.29497	0	-0.26826	0.0676663	-6.14125	0	0.0401765
1571	68.9921	0.0658641	8.048	-0.10526	-0.1225	0	-0.905724	0.00215112	55	7.90268	0	-0.09006	0.0179138	-7.64357	0	0.0718686
1572	69.1572	0.0676032	8.065	-0.08826	-0.1625	0	-0.833711	0.0748507	64	16.4394	0	-0.14226	0.0215799	-5.50513	0	0.0903589
1573	69.3223	0.0693052	7.022	-1.13126	-0.695	0	-1.04747	-0.13828	79	30.9756	0	-0.21606	0.0566166	-0.56726	0	0.116395
1574	69.4874	0.07097	8.265	0.11174	0.1675	0	-0.749053	0.160696	59	10.5112	0	-0.44526	-0.0318915	7.97004	0	0.151487
1575	69.6525	0.0644364	8.199	0.04574	-0.1425	0	-0.567348	0.268158	47	-2.4075	0	-0.23446	-0.0232333	12.1068	0	0.176611
1576	69.8176	0.0660269	8.139	-0.01426	-0.165	0	-0.699382	0.211306	48	-1.41934	0	-0.23346	0.0735152	12.6843	0	0.164141
1577	69.9827	0.0675802	8.311	0.15774	0.0175	0	-0.872529	0.0385357	49	-0.885453	0	-0.21526	0.115346	10.8199	0	0.149113
1578	70.1478	0.0690965	8.197	0.04374	-0.04	0	-0.895534	0.0158465	45	-5.35213	0	-0.16606	0.108083	7.35489	0	0.133862
1579	70.3129	0.0705755	8.017	-0.13626	-0.0975	0	-0.890621	0.0210128	53	2.18062	0	0.06894	0.138909	0.0893501	0	0.111302
1580	70.478	0.0801788	8.34	0.18674	0.035	0	-0.666503	-0.194213	55	2.05245	0	0.01934	0.110972	-1.57676	0	0.0992351
1581	70.6431	0.0815835	8.233	0.07974	0.0025	0	-0.896859	0.0150947	55	3.24441	0	0.04754	0.0184976	-0.684774	0	0.113149
1582	70.8082	0.0829511	8.201	0.04774	-0.1675	0	-0.787258	0.124764	54	1.77545	0	0.06634	-0.0207447	0.247976	0	0.115559
1583	70.9733	0.0842816	8.505	0.35174	0.1475	0	-0.71297	0.199058	56	3.30592	0	0.04434	-0.00349909	0.780157	0	0.121022
1584	71.1384	0.0855749	8.4	0.24674	-0.01	0	-0.877594	0.0343776	52	-1.16417	0	0.10594	0.0331432	2.51177	0	0.128251
1585	71.3035	0.0786697	8.52	0.36674	0.365	0	-0.597022	0.240088	76	21.9115	0	0.18254	0.0358162	1.84281	0	0.133506
1586	71.4686	0.0798886	7.718	-0.43526	-0.4	200	-0.804238	0.107436	113	58.8939	0	0.21854	0.122676	5.81462	0	0.134676
1587	71.6337	0.0810705	7.32	-0.83326	-0.6725	150	-0.882089	0.0293428	68	13.4221	1	0.11554	0.141145	16.9445	40	0.160856
1588	71.7988	0.0822151	8.074	-0.07926	-0.0475	100	-0.650973	0.260155	59	3.94975	1	-0.06066	0.12206	19.2739	70	0.17808
1589	71.9639	0.0833227	8.07	-0.08326	0.18	50	-0.699908	0.210855	74	18.4768	1	-0.14686	0.13428	19.4026	90	0.183667
1590	72.129	0.0925544	8.272	0.11874	-0.2375	0	-0.700949	-0.230148	78	20.343	1	-0.21286	0.169575	23.3308	100	0.200838
1591	72.2941	0.0935876	8.113	-0.04026	-0.175	0	-0.925329	-0.0154828	69	12.5292	1	-0.26246	0.0755281	23.0171	100	0.231564
1592	72.4592	0.0945836	8.166	0.01274	-0.445	0	-0.795506	0.11379	78	21.0546	1	-0.18346	0.0509444	13.7442	60	0.243039
1593	72.6243	0.0955425	7.618	-0.53526	-0.6325	200	-0.756823	0.15186	73	15.5794	1	-0.01426	0.0678338	15.2707	30	0.247772
1594	72.7894	0.0964643	8.003	-0.15026	0.085	150	-1.15349	-0.245479	88	30.1036	1	-0.10546	0.0461748	17.5966	50	0.269315
1595	72.9545	0.0891875	7.286	-0.86726	-0.5775	100	-0.818867	0.0136606	98	39.1735	1	-0.11886	-0.0450921	19.9219	70	0.284733
1596	73.1196	0.090035	8.503	0.34974	0.0525	50	-0.591603	0.31487	109	50.1503	1	-0.31606	0.00366961	23.688	90	0.276222
1597	73.2847	0.0908453	7.815	-0.33826	-0.78	40	-0.780789	0.124823	106	46.6728	1	-0.23806	0.0697401	31.2123	100	0.278082
1598	73.4498	0.0916184	7.824	-0.32926	-0.525	30	-0.593543	0.311146	87	27.1947	1	-0.30826	0.0719467	36.3359	108	0.301745
1599	73.6149	0.0923544	8.266	0.11274	-0.1825	20	-0.824422	0.0792831	77	16.7161	1	-0.26706	0.103804	38.659	74	0.313488
1600	73.78	0.0911112	7.125	-1.02826	-0.615	10	-0.317142	0.225641	77	-3.91492	1	-0.21446	0.168756	35.9815	48	0.319971
1601	73.8568	0.0741728	7.199	-0.95426	-0.63	400	-0.998243	-0.0966914	63	1.75713	1	-0.24666	0.211153	27.3638	30	0.253388
1602	73.9336	0.0571974	8.342	0.18874	0	300	-0.521548	0.378834	70	8.27679	1	-0.50746	0.12884	17.6852	100	0.255947
1603	74.0104	0.0399847	8.253	0.09974	-0.125	210	-0.554036	0.345114	70	7.79588	1	-0.40206	0.179643	10.006	152	0.242739
1604	74.0872	0.0229349	8.396	0.24274	-0.355	110	-0.844282	0.0535751	63	0.314405	1	-0.31626	0.186436	6.1262	188	0.237886
1605	74.164	0.00759003	8.46	0.30674	0.13	10	-0.888297	-0.0665385	61	-2.62134	1	-0.29026	0.181295	2.84586	206	0.224181
1606	74.2408	0.00806593	8.116	-0.03726	-0.3025	20	-0.94877	-0.0536856	66	2.34974	1	-0.02326	0.122859	3.10457	206	0.28774
1607	74.3176	0.00850468	8.828	0.67474	0.3025	50	-0.841148	0.0524579	78	13.8666	1	0.16014	0.13146	3.2231	130	0.285915
1608	74.3944	0.00890627	7.132	-1.02126	-0.865	50	-0.586874	0.305191	93	28.3828	1	0.25734	0.0661846	4.34105	80	0.298504
1609	74.4712	0.00927071	8.551	0.39774	0.3525	50	-0.18228	0.708182	97	31.8985	1	0.03314	0.0582	8.45843	48	0.303929
1610	74.548	0.0179593	8.289	0.13574	-0.045	40	-0.298442	0.15082	77	9.75324	1	0.06414	0.189121	14.7752	36	0.306232
1611	74.6248	0.0182495	8.329	0.17574	-0.2575	30	-0.717207	0.169863	83	16.9281	1	0.02994	0.232593	17.2502	42	0.313666
1612	74.7016	0.0185025	8.063	-0.09026	-0.245	20	-0.756519	0.128763	81	14.4421	1	0.07254	0.277303	20.1658	44	0.307602
1613	74.7784	0.0187183	8.537	0.38374	0.1725	10	-0.837336	0.0460959	82	14.9555	1	-0.08046	0.292564	20.2809	38	0.302972
1614	74.8552	0.0188969	7.564	-0.58926	-0.475	200	-0.567706	0.313814	78	10.4683	1	0.20054	0.240745	17.5955	30	0.293135
1615	74.932	0.0106771	8.119	-0.03426	-0.28	150	-0.602498	0.202305	75	6.52689	1	0.00314	0.161871	13.3095	60	0.29986
1616	75.0088	0.0107815	8.244	0.09074	-0.3725	100	-0.680834	0.196676	80	11.4923	1	-0.03086	0.172168	12.6642	82	0.295934
1617	75.0856	0.0108487	8.629	0.47574	0.41	50	-0.620169	0.255243	87	18.0034	1	-0.04786	0.177531	11.577	96	0.303322
1618	75.1624	0.0108787	8.045	-0.10826	-0.195	0	-0.529877	0.343376	72	2.51396	1	0.06534	0.202827	12.2893	102	0.302731
1619	75.2392	0.0108716	8.178	0.02474	-0.1825	0	-0.629572	0.24146	65	-4.97605	1	-0.03306	0.262283	9.80098	100	0.299856
1620	75.316	0.0191887	7.997	-0.15626	-0.0775	0	-0.0738812	0.355332	74	1.87302	1	0.08974	0.247812	6.7121	60	0.282998
1621	75.3928	0.0191073	7.505	-0.64826	-0.21	0	-0.757221	0.109182	91	20.0422	1	0.06534	0.278417	5.78132	30	0.277586
1622	75.4696	0.0189887	7.766	-0.38726	-0.21	0	-0.659221	0.204775	115	43.5505	1	-0.08246	0.260919	7.49131	10	0.317935
1623	75.5464	0.018833	8.302	0.14874	-0.4325	0	-0.975249	-0.113722	99	27.0582	0	-0.25506	0.250825	12.6007	0	0.482473
1624	75.6232	0.0186402	8.097	-0.05626	-0.42	0	-0.676212	0.182784	99	26.5653	0	-0.20366	0.159405	17.5096	0	0.561013
1625	75.7	0.0100488	8.303	0.14974	-0.1675	100	-0.863192	-0.0815311	115	41.6182	0	-0.21986	0.14767	23.8179	0	0.593912
1626	75.7768	0.00978161	8.526	0.37274	-0.1425	75	-1.02418	-0.170434	101	27.5779	1	-0.15866	0.0602976	31.7669	20	0.615928
1627	75.8536	0.00947728	7.519	-0.63426	-0.3825	50	-0.799439	0.0515936	90	16.0833	1	0.04554	0.00437431	33.274	35	0.597374
1628	75.9304	0.00913579	8.127	-0.02626	-0.0325	25	-0.886931	-0.0386767	95	20.5882	1	-0.00386	-0.026262	27.7806	45	0.441491
1629	76.0072	0.00875715	8.519	0.36574	-0.325	0	-0.874421	-0.0290068	108	33.0925	1	-0.03886	-0.0112528	26.4866	50	0.385302
1630	76.084	0.0167027	8.44	0.28674	-0.165	0	-0.39324	0.00973803	147	69.9359	1	0.04554	-0.0536111	27.792	50	0.39149
1631	76.1608	0.0162497	8.352	0.19874	-0.1425	120	-0.862224	-0.0226755	112	36.0994	1	0.07294	-0.0353573	33.4556	30	0.415231
1632	76.2376	0.0157596	7.872	-0.28126	-0.3325	90	-0.582725	0.253798	108	31.602	1	0.03814	-0.00580548	35.1599	39	0.42416
1633	76.3144	0.0152324	8.268	0.11474	-0.145	60	-0.838128	-0.00469223	99	22.104	1	0.10874	0.0346353	38.2636	47	0.435384
1634	76.3912	0.014668	8.05	-0.10326	-0.25	30	-0.994141	-0.163855	96	18.6054	1	0.13694	0.0414322	38.5668	54	0.437353
1635	76.468	0.00570506	7.498	-0.65526	-0.615	0	-0.822451	-0.0701194	102	23.6526	1	0.04314	0.0144626	35.6693	60	0.435611
1636	76.5448	0.00506634	8.371	0.21774	-0.1275	40	-0.679177	0.144624	105	26.6066	1	-0.14526	-0.00150892	26.4127	60	0.424409
1637	76.6216	0.00439047	8.05	-0.10326	-0.26	30	-0.585434	0.235033	114	35.1064	1	-0.14146	0.031951	24.5141	44	0.42641
1638	76.6984	0.00367744	8.317	0.16374	-0.03	120	-0.8076	0.00946987	103	23.6056	1	-0.10586	0.0281981	25.215	32	0.441881
1639	76.7752	0.00292726	8.295	0.14174	0.085	85	-0.566564	0.247047	98	18.1042	1	-0.09606	0.0310306	25.5153	44	0.463881
1640	76.852	0.0105013	7.753	-0.40026	-0.475	150	-0.526401	-0.155845	103	20.9418	1	-0.04706	0.113211	25.4151	55	0.455226
1641	76.9288	0.00967677	7.818	-0.33526	-0.4875	400	-0.849916	-0.0434078	101	20.0997	1	0.00394	0.0960658	24.8729	85	0.432536
1642	77.0056	0.00881513	8.062	-0.09126	-0.4975	275	-0.574072	0.228792	110	28.5966	1	-0.10666	0.0584594	23.5715	157	0.405575
1643	77.0824	0.00791633	8.011	-0.14226	-0.4975	175	-0.807893	-0.00873549	109	27.0929	1	-0.10426	0.0572111	22.2696	206	0.370328
1644	77.1592	0.00698038	8.215	0.06174	-0.2125	75	-0.760355	0.035034	98	15.5886	1	-0.16546	0.05357	22.967	217	0.336736
1645	77.236	-0.00235407	8.331	0.17774	-0.1475	0	-0.824274	-0.107457	84	0.630131	1	-0.18146	0.0111675	22.4639	215	0.328378
1646	77.3128	-0.00336433	7.962	-0.19126	-0.4925	60	-0.883753	-0.0960859	90	6.57845	1	-0.06586	0.020845	18.4016	185	0.324053
1647	77.3896	-0.00441175	8.501	0.34774	0.125	45	-0.642049	0.141665	120	36.0725	1	-0.03706	0.0103094	15.6973	117	0.318205
1648	77.4664	-0.00549632	8.261	0.10774	0.1075	30	-0.268479	0.51122	124	39.566	1	0.05074	-0.0071159	17.1925	71	0.334679
1649	77.5432	-0.00661804	7.808	-0.34526	-0.505	15	-0.764899	0.0107217	136	51.0589	1	0.10074	0.0968751	19.6871	42	0.352941
1650	77.62	0.0133479	8.376	0.22274	0.07	100	0.107203	-0.0720333	120	47.4153	1	0.01934	0.0920127	26.7812	30	0.389024
1651	77.6968	0.0121518	8.052	-0.10126	-0.1575	75	-0.831952	-0.0646714	135	49.043	1	0.02834	0.0990975	36.1382	50	0.446726
1652	77.7736	0.0109187	8.293	0.13974	-0.185	50	-0.892267	-0.129249	100	13.5342	1	0.04634	0.10538	44.6311	53	0.463744
1653	77.8504	0.00964832	8.166	0.01274	-0.12	25	-0.906904	-0.148211	70	-16.9751	1	0.00474	0.0511975	40.1235	54	0.461418
1654	77.9272	0.00834083	8.288	0.13474	0.025	0	-0.482454	0.271852	60	-27.4851	1	-0.01426	-0.0806887	28.8153	53	0.430328
1655	78.004	-0.0141286	7.884	-0.26926	-0.255	0	-0.826033	-0.150918	72	-16.4493	1	0.08174	-0.0284626	13.1065	50	0.36852
1656	78.0808	-0.0155104	8.001	-0.15226	-0.2775	0	-0.902003	-0.156656	70	-18.5067	1	-0.01666	-0.0442397	0.333546	30	0.28896
1657	78.1576	-0.0169294	8.341	0.18774	-0.0575	0	-0.66959	0.071184	71	-18.0183	1	-0.02686	-0.0626366	-13.1764	15	0.24842
1658	78.2344	-0.0183855	7.396	-0.75726	-0.4675	0	-0.314055	0.422085	94	4.4695	1	-0.01726	-0.0225499	-19.4869	5	0.21033
1659	78.3112	-0.0198787	8.079	-0.07426	-0.275833	0	-0.707967	0.0234773	95	4.95672	0	-0.17126	0.0915094	-15.198	0	0.198807
1660	78.388	-0.0130478	7.977	-0.17626	-0.261667	340	-0.310132	-0.0229804	110	17.783	0	-0.21306	0.0418345	-8.7096	0	0.202672
1661	78.4648	-0.0146154	8.768	0.61474	0.429167	255	-0.333332	0.388535	154	62.9295	1	-0.19446	0.0674221	-1.86314	68	0.223633
1662	78.5416	-0.0162201	8.398	0.24474	0.085	170	-0.568905	0.14808	116	24.415	1	-0.04106	0.17646	14.4241	119	0.252455
1663	78.6184	-0.017862	8.098	-0.05526	-0.513333	85	-0.234618	0.477423	99	6.89992	1	-0.02966	0.191839	22.9107	153	0.283414
1664	78.6952	-0.019541	8.241	0.08774	-0.221667	130	-0.627874	0.0791615	82	-10.6157	1	0.11074	0.202907	23.3968	170	0.290681
1665	78.772	-0.0296186	7.697	-0.45626	-0.695	100	-0.0820372	0.545189	76	-17.5856	1	0.14314	0.214044	20.2823	196	0.286872
1666	78.8488	-0.0313719	8.062	-0.09126	-0.235	65	-0.0771682	0.619671	64	-29.6487	1	0.08714	0.327678	13.2086	148	0.262878
1667	78.9256	-0.0331624	8.189	0.03574	-0.470833	30	-0.425161	0.266487	63	-31.166	1	-0.05406	0.373905	-5.30701	110	0.222107
1668	79.0024	-0.03499	8.482	0.32874	0.156667	0	-0.258725	0.42767	68	-26.6839	1	-0.09586	0.397586	-16.4232	82	0.173561
1669	79.0792	-0.0368548	8.157	0.00374	-0.3525	0	0.065669	0.74675	64	-31.2024	1	-0.01906	0.387636	-23.14	65	0.146494
1670	79.156	-0.0303955	8.06	-0.09326	-0.34	0	0.0723628	0.308533	67	-30.3817	1	-0.03586	0.521153	-27.2573	39	0.113662
1671	79.2328	-0.0323346	8.572	0.41874	0.0616667	0	-0.364618	0.305648	71	-25.241	1	0.03674	0.473822	-29.8165	19	0.0898766
1672	79.3096	-0.0343108	8.089	-0.06426	-0.1775	200	-0.242646	0.422119	72	-24.7612	1	0.13874	0.411018	-28.935	6	0.0645375
1673	79.3864	-0.0363243	8.388	0.23474	-0.105	150	-0.43037	0.228833	89	-8.28193	1	0.11874	0.442144	-27.654	40	0.0499793
1674	79.4632	-0.0383748	7.919	-0.23426	-0.270833	100	-0.438373	0.215206	114	16.1968	1	0.09994	0.402377	-23.9736	70	0.0358756
1675	79.54	-0.0488239	7.863	-0.29026	-0.305833	50	-0.113828	0.459322	102	3.22118	1	0.05234	0.296068	-14.4938	90	0.0415849
1676	79.6168	-0.0509488	8.134	-0.01926	-0.169167	0	-0.283851	0.358295	85	-13.8476	1	0.01294	0.326226	-7.77324	100	0.0524681
1677	79.6936	-0.0531108	8.056	-0.09726	-0.354167	0	-0.61402	0.0223157	88	-11.3706	1	-0.07466	0.336755	-5.49455	100	0.0729694
1678	79.7704	-0.05531	8.492	0.33874	0.209167	0	-0.599522	0.0309429	97	-2.89419	1	-0.08126	0.256794	-2.81643	60	0.0876763
1679	79.8472	-0.0575464	7.845	-0.30826	-0.3	0	-0.419498	0.205033	94	-6.41835	1	-0.06046	0.217216	-1.73889	30	0.10168
1680	79.924	-0.0514585	8.544	0.39074	0.795833	280	0.0138585	0.19286	88	-14.6034	1	-0.07526	0.215182	-6.26191	10	0.10071
1681	80.0008	-0.0537692	7.981	-0.17226	-0.0708333	210	-0.64621	-0.0337312	79	-22.4684	1	0.06094	0.161889	-9.82683	56	0.105051
1682	80.0776	-0.056117	8.499	0.34574	0.295833	140	-0.433225	0.173135	74	-27.9942	1	0.03034	0.0834841	-11.551	98	0.0969893
1683	80.1544	-0.0585019	7.982	-0.17126	-0.0716667	70	-0.311862	0.288317	79	-23.5207	1	0.11894	0.113648	-14.8757	126	0.0767268
1684	80.2312	-0.060924	7.664	-0.48926	-0.504167	0	-0.415597	0.17834	95	-8.04769	1	0.01694	0.165123	-19.001	140	0.0670577
1685	80.308	-0.0717447	7.914	-0.23926	-0.0858333	0	-0.437245	0.0756434	70	-34.029	1	-0.01926	0.159784	-19.3269	140	0.0747106
1686	80.3848	-0.0742411	8.629	0.47574	0.3075	0	-0.571615	0.00964987	72	-32.1034	1	-0.14526	0.136341	-23.212	84	0.0544907
1687	80.4616	-0.0767747	7.975	-0.17826	0.129167	0	-0.378796	0.196041	63	-41.6321	1	-0.01566	0.145017	-25.139	42	0.0320445
1688	80.5384	-0.0793454	7.726	-0.42726	-0.600833	0	-0.839909	-0.271562	60	-45.1614	1	-0.12046	0.149598	-27.8666	14	0.0153091
1689	80.6152	-0.0819533	7.965	-0.18826	-0.133333	0	-0.852486	-0.290691	74	-31.6913	0	-0.17166	0.0376223	-32.1947	0	-0.0117125
1690	80.692	-0.076237	8.198	0.04474	0.025	0	-0.253082	-0.137436	75	-32.882	0	-0.11146	-0.0561839	-36.9234	0	-0.0460205
1691	80.7688	-0.0789192	7.515	-0.63826	-0.731667	0	-0.803674	-0.255169	91	-15.7527	0	-0.05466	-0.0987998	-36.694	0	-0.0562918
1692	80.8456	-0.0816385	7.688	-0.46526	-0.433333	0	-0.825057	-0.28329	126	18.7158	0	-0.27746	-0.151764	-33.4239	0	-0.0542436
1693	80.9224	-0.084395	8.338	0.18474	0.143333	140	-0.17717	0.357797	161	53.1837	0	-0.33486	-0.24763	-21.3543	0	-0.0287907
1694	80.9992	-0.0871887	7.78	-0.37326	-0.343333	285	-0.813675	-0.285569	109	0.650956	1	-0.21246	-0.121758	-1.6853	28	0.0112211
1695	81.076	-0.0983808	7.433	-0.72026	-1.44333	205	-0.711967	-0.265526	108	-1.33601	1	-0.24946	-0.120733	4.78314	85	0.0426604
1696	81.1528	-0.101249	8.271	0.11774	-0.0866667	105	-1.00467	-0.49047	110	0.583855	1	-0.40246	-0.146351	11.0923	126	0.0458762
1697	81.2296	-0.104154	7.49	-0.66326	-0.609167	45	-0.840435	-0.333284	130	20.0495	1	-0.25126	-0.193412	14.3596	147	0.0489725
1698	81.3064	-0.107096	7.669	-0.48426	-0.395	0	-0.85305	-0.353008	166	55.5145	1	-0.29086	-0.20341	14.6264	156	0.0428592
1699	81.3832	-0.110076	8.185	0.03174	-0.254167	0	-0.816062	-0.32319	143	31.9789	1	-0.42466	-0.345571	15.0925	128	0.0374146
1700	81.46	-0.114834	7.851	-0.30226	0.04	0	0.0461208	0.171884	103	-28.709	1	-0.34366	-0.353096	21.3581	71	0.0488338
1701	81.8897	-0.047288	8.287	0.13374	-0.151667	0	-0.694284	-0.21594	89	-23.0939	1	-0.26006	-0.265614	15.8835	30	-0.0214472
1702	82.3194	0.0200211	8.535	0.38174	0.235	0	-0.682848	-0.21186	76	-36.6311	1	-0.25686	-0.210708	11.148	9	-0.0251124
1703	82.7492	0.0876931	8.362	0.20874	0.0241667	0	-0.379406	0.0841643	93	-20.1689	0	-0.04786	-0.186423	-0.188109	0	-0.0438206
1704	83.1789	0.155128	8.228	0.07474	-0.261667	0	-0.70594	-0.24985	82	-31.7073	0	0.09074	-0.0989885	-15.3248	0	-0.0802555
1705	83.6086	0.224268	8.083	-0.07026	-0.16	0	-0.535199	-0.161394	71	-43.7	0	0.09934	-0.0843204	-28.062	0	-0.131915
1706	84.0384	0.220828	8.564	0.41074	0.408333	0	-0.7727	-0.331755	69	-45.7858	0	0.14574	-0.150976	-31.0602	0	-0.0940937
1707	84.4681	0.217751	8.48	0.32674	0.055	300	-0.519884	-0.0866051	75	-40.3259	0	0.20114	-0.174139	-35.5986	0	-0.119799
1708	84.8978	0.214438	8.621	0.46774	-0.0725	225	-0.8728	-0.447249	134	18.1334	1	0.19014	-0.149088	-36.3376	60	-0.137729
1709	85.3276	0.211087	7.616	-0.53726	-0.14	150	-0.546909	-0.129147	183	66.5922	1	0.24194	-0.255371	-28.6771	105	-0.140993
1710	85.7573	0.21586	8.486	0.33274	0.263333	75	-0.134488	-0.164112	113	-5.60994	1	0.11954	-0.23123	-9.0172	135	-0.102603
1711	86.187	0.212635	8.51	0.35674	0.298333	0	-0.733889	-0.331891	108	-9.49196	1	0.20014	-0.231774	-1.39919	150	-0.0563567
1712	86.6168	0.209172	8.066	-0.08726	0.09	80	-0.839865	-0.445843	121	2.9651	1	0.18934	-0.231801	5.85958	150	-0.0408728
1713	87.0465	0.205673	7.905	-0.24826	-0.265833	60	-0.691714	-0.305728	139	20.4216	1	0.10654	-0.303648	14.5178	106	-0.0190247
1714	87.4762	0.201936	7.96	-0.19326	-0.385	40	-0.599399	-0.221512	109	-10.1225	1	-0.03666	-0.275344	14.9754	73	-0.00461273
1715	87.906	0.190201	8.18	0.02674	-0.0641667	20	-0.663667	-0.368684	90	-30.1208	1	0.03214	-0.293817	-0.367539	51	-0.0336453
1716	88.3357	0.18659	7.495	-0.65826	-0.568333	0	-0.800128	-0.438624	88	-32.2124	1	-0.02906	-0.334732	-5.26972	40	-0.0681936
1717	88.7654	0.182741	8.185	0.03174	-0.248333	120	-0.671801	-0.318581	88	-32.7581	1	-0.23206	-0.356078	-9.8138	40	-0.0828392
1718	89.1952	0.179056	8.159	0.00574	-0.07	90	-0.282766	0.0621078	93	-28.3045	1	-0.20826	-0.330626	-16.9584	48	-0.109548
1719	89.6249	0.175534	8.295	0.14174	-0.309167	60	-0.63614	-0.299674	106	-15.8514	1	-0.15746	-0.257059	-26.7037	54	-0.147495
1720	90.0546	0.180135	8.054	-0.09926	-0.195	30	-0.546128	-0.657666	89	-35.0593	1	-0.09046	-0.272691	-27.8494	58	-0.177773
1721	90.4844	0.176138	8.143	-0.01026	-0.215833	100	-0.649048	-0.329584	79	-43.947	1	-0.11566	-0.330487	-28.8371	60	-0.193613
1722	90.9141	0.172504	8.856	0.70274	0.711667	75	-0.722665	-0.411794	91	-32.4956	1	0.01394	-0.30868	-31.1841	80	-0.218487
1723	91.3438	0.168633	8.646	0.49274	0.484167	50	-0.827	-0.524785	96	-28.0448	1	0.14814	-0.327322	-31.1315	71	-0.235525
1724	91.7736	0.164725	8.401	0.24774	-0.308333	55	-0.586828	-0.29333	111	-13.5946	1	0.24554	-0.444701	-31.0796	63	-0.244206
1725	92.2033	0.152218	8.039	-0.11426	-0.124167	15	-0.588696	-0.37872	112	-13.5986	1	0.26674	-0.443432	-30.6282	62	-0.247566
1726	92.633	0.148436	8.129	-0.02426	-0.3325	15	-0.851247	-0.57537	104	-21.6958	1	0.26374	-0.387643	-26.3361	59	-0.25312
1727	93.0628	0.144416	8.645	0.49174	0.2525	15	-0.559179	-0.292205	94	-32.2473	1	0.26094	-0.4368	-21.8859	42	-0.240388
1728	93.4925	0.140359	8.387	0.23374	-0.0758333	15	-0.363716	-0.105707	98	-28.7993	1	0.21874	-0.412882	-21.8362	30	-0.231996
1729	93.9222	0.136065	8.149	-0.00426	-0.384167	15	-0.331677	-0.0826945	88	-39.352	1	0.16694	-0.329066	-21.9871	23	-0.23181
1730	94.352	0.140495	8.267	0.11374	0.2225	160	-0.140331	-0.339971	94	-35.5655	1	0.11654	-0.286939	-27.1386	15	-0.240065
1731	94.7817	0.136327	8.147	-0.00626	-0.305833	130	-0.378158	-0.147414	81	-47.4589	1	0.16214	-0.279189	-31.532	44	-0.25123
1732	95.2114	0.131921	8.15	-0.00326	0.2425	90	-0.422167	-0.200636	77	-52.0132	1	0.16574	-0.193598	-36.6846	67	-0.263671
1733	95.6412	0.127679	8.599	0.44574	0.441667	50	-0.38159	-0.169332	84	-45.5681	1	0.06674	-0.175284	-40.6378	82	-0.28069
1734	96.0709	0.123599	8.549	0.39574	-0.06	0	-0.949423	-0.746502	92	-38.1236	1	0.10914	-0.188009	-43.9915	89	-0.289946
1735	96.5006	0.11092	8.724	0.57074	0.28	0	-0.456863	-0.338082	96	-35.1333	1	0.18914	-0.320771	-43.7459	86	-0.291028
1736	96.9304	0.106366	8.461	0.30774	0.111667	0	-0.429985	-0.245921	102	-29.2362	1	0.28054	-0.320393	-43.6594	54	-0.2933
1737	97.3601	0.102175	8.446	0.29274	0.685833	0	-0.536338	-0.361796	95	-36.7934	1	0.34334	-0.340095	-40.0149	28	-0.290741
1738	97.7898	0.0977466	8.638	0.48474	0.744167	0	-0.0300153	0.134944	98	-34.3511	1	0.40254	-0.372327	-36.9709	10	-0.274664
1739	98.2196	0.093281	7.89	-0.26326	-0.00416667	0	-0.53264	-0.377326	125	-7.90941	0	0.41034	-0.311471	-34.7275	0	-0.264956
1740	98.6493	0.0969397	7.414	-0.73926	-0.5425	0	0.350158	0.0562301	162	26.8714	0	0.27854	-0.237636	-28.6847	0	-0.260853
1741	99.079	0.0925998	8.381	0.22774	-0.1475	0	-0.633061	-0.497224	113	-21.0277	0	0.01654	-0.158774	-16.2837	0	-0.231747
1742	99.5088	0.0880227	8.04	-0.11326	-0.594167	0	-0.471181	-0.345174	94	-40.5877	0	0.00054	-0.209034	-14.642	0	-0.211498
1743	99.9385	0.0834085	8.458	0.30474	0.5875	0	-0.271504	-0.15539	85	-50.1483	0	-0.08066	-0.20571	-15.4009	0	-0.212787
1744	100.368	0.0785571	8.405	0.25174	0.3025	60	-0.173978	-0.0678191	89	-46.7095	0	-0.11666	-0.263777	-18.5604	0	-0.222891
1745	100.798	0.0657073	8.175	0.02174	-0.2625	45	-0.183579	-0.162179	109	-27.7249	1	-0.01366	-0.201875	-26.3204	12	-0.237307
1746	101.227	0.0607816	8.39	0.23674	0.190833	30	-0.173612	-0.0875476	110	-26.8335	1	0.13854	-0.245557	-37.2396	21	-0.271198
1747	101.657	0.0560188	8.338	0.18474	0.00666667	15	-0.419451	-0.343528	109	-28.3963	1	0.14034	-0.163622	-38.4008	27	-0.297744
1748	102.087	0.0512188	8.392	0.23874	-0.0991667	0	0.166685	0.232407	120	-17.9598	1	0.19994	-0.163293	-35.9625	30	-0.308634
1749	102.516	0.0463817	8.366	0.21274	0.114167	0	-0.0260765	0.0293812	116	-22.5238	1	0.18674	-0.0857333	-29.5248	30	-0.30073
1750	102.946	0.0626322	8.492	0.33874	0.005	0	0.806473	-0.0991137	101	-25.2243	1	0.17894	-0.0662932	-24.6877	18	-0.294899
1751	103.376	0.0579208	8.325	0.17174	-0.111667	0	-0.157589	-0.122845	113	-26.6535	1	0.24234	-0.0536801	-24.1875	9	-0.272742
1752	103.806	0.0529722	8.677	0.52374	0.199167	200	-0.147712	-0.123417	109	-31.2192	1	0.22934	-0.0607395	-24.1515	3	-0.274178
1753	104.235	0.0477864	8.328	0.17474	-0.216667	150	-0.202033	-0.18825	105	-35.7855	1	0.29714	-0.0167174	-24.7161	40	-0.276123
1754	104.665	0.0429635	8.287	0.13374	-0.156667	160	-0.284569	-0.281359	94	-47.3523	1	0.28434	-0.100849	-28.2812	70	-0.284183
1755	105.095	0.0167787	8.126	-0.02726	#NULL!	255	-0.182926	-0.265094	102	-40.3734	1	0.26854	-0.162997	-33.2469	102	-0.292157
1756	105.525	0.0116815	8.267	0.11374	-0.405	150	-0.0958373	-0.11396	141	-1.48769	1	0.19534	-0.196193	-36.2768	153	-0.32207
1757	105.954	0.00634713	8.423	0.26974	-0.441667	95	-0.330447	-0.359329	135	-8.05624	1	0.18374	-0.194416	-31.2436	183	-0.326318
1758	106.384	0.00137561	7.718	-0.43526	-0.783333	40	-0.386036	-0.425738	118	-25.6254	1	0.13294	-0.241598	-26.611	162	-0.324852
1759	106.814	-0.00383306	8.238	0.08474	-0.0925	80	0.139892	0.0893077	115	-29.195	1	0.01094	-0.289096	-24.579	140	-0.317755
1760	107.244	-0.000717536	7.982	-0.17126	-0.0475	110	0.499202	-0.00186184	111	-35.4257	1	0.00114	-0.214963	-20.9475	124	-0.316201
1761	107.673	-0.00620051	8.485	0.33174	0.173333	77	-0.108564	-0.1811	127	-18.3361	1	-0.02766	-0.162316	-19.958	95	-0.305731
1762	108.103	-0.0113206	8.269	0.11574	-0.1375	45	-0.25656	-0.340164	124	-21.9075	1	0.01594	-0.175744	-23.3277	80.4	-0.294574
1763	108.533	-0.0166779	8.084	-0.06926	-0.164167	13	-0.434856	-0.52959	113	-33.4795	1	-0.01486	-0.171911	-26.0979	70.4	-0.285409
1764	108.962	-0.0222724	8.746	0.59274	0.146667	0	-0.330501	-0.436427	122	-25.052	1	0.05834	-0.192682	-27.6688	65	-0.288739
1765	109.392	-0.0360653	8.505	0.35174	0.1625	0	-0.30429	-0.496213	130	-18.0788	1	0.15994	-0.297829	-26.8402	49	-0.281684
1766	109.822	-0.0413341	8.512	0.35874	0.0075	0	-0.464138	-0.592633	137	-11.1988	1	0.26454	-0.396699	-23.3708	27	-0.284858
1767	110.252	-0.04684	8.021	-0.13226	-0.123333	0	-0.4757	-0.615573	148	-0.773036	1	0.26994	-0.479005	-21.9433	11.6	-0.290491
1768	110.681	-0.052583	7.977	-0.17626	-0.290833	0	-0.0820183	-0.233331	142	-7.34785	1	0.22034	-0.534087	-17.7164	2.6	-0.289321
1769	111.111	-0.0579632	8.335	0.18174	-0.200833	0	0.0352068	-0.127607	143	-6.92322	0	0.19894	-0.474835	-12.4901	0	-0.281341
1770	111.541	-0.0552192	8.333	0.17974	0.3025	0	0.449065	-0.164847	176	23.8405	0	0.11674	-0.413071	-8.86434	0	-0.278395
1771	111.971	-0.0608738	7.989	-0.16426	-0.415	0	-0.24266	-0.428662	184	32.9243	0	0.08234	-0.346798	-0.480485	0	-0.258983
1772	112.4	-0.0667654	8.645	0.49174	0.085	50	0.520592	0.322903	164	12.3472	0	-0.02226	-0.314004	8.34414	0	-0.235977
1773	112.83	-0.0722943	8.884	0.73074	0.549167	37	-0.0366786	-0.246116	146	-6.23043	1	0.10254	-0.126309	10.9682	10	-0.219298
1774	113.26	-0.0780602	8.141	-0.01226	-0.378333	25	0.873409	0.652161	147	-5.80866	1	0.28394	-0.128866	11.1917	17.4	-0.21355
1775	113.69	-0.0922247	8.838	0.68474	1.26917	13	0.523024	0.21516	124	-29.8411	1	0.24514	0.0270878	11.4146	22.4	-0.208786
1776	114.119	-0.098265	8.35	0.19674	0.560833	0	0.0391029	-0.205952	119	-34.9668	1	0.34614	0.103089	0.678259	25	-0.21635
1777	114.549	-0.103942	8.01	-0.14326	0.0666667	0	0.676926	0.419875	135	-19.5467	1	0.41834	0.147631	-12.9	25	-0.236835
1778	114.979	-0.109857	8.456	0.30274	0.295833	0	0.257377	-0.0117326	125	-30.1272	1	0.29134	0.167025	-19.2788	15	-0.255585
1779	115.408	-0.116009	9.026	0.87274	0.41	180	0.00322886	-0.278001	116	-39.7083	1	0.20574	0.213902	-24.0581	7.6	-0.263426
1780	115.838	-0.113636	8.088	-0.06526	-0.101667	135	0.791154	0.0582083	132	-25.9503	1	0.38274	0.0278699	-30.8381	38.6	-0.274042
1781	116.268	-0.119462	8.553	0.39974	0.375833	90	-0.104408	-0.410063	133	-23.8722	1	0.23274	-0.00352047	-30.0599	63	-0.278759
1782	116.698	-0.125526	7.778	-0.37526	-0.3025	45	-0.0522688	-0.370229	144	-13.4549	1	0.27334	-0.0443425	-27.841	81	-0.278413
1783	117.127	-0.131826	8.52	0.36674	0.560833	400	0.905944	0.575616	145	-13.0383	1	0.22694	-0.202363	-26.6226	90	-0.283559
1784	117.557	-0.137764	7.836	-0.31726	-0.448333	300	0.65624	0.313482	146	-12.6222	1	0.23974	-0.0848937	-23.2048	170	-0.292448
1785	117.987	-0.1523	7.418	-0.73526	-0.558333	200	0.722761	0.29277	138	-21.6604	1	0.00174	0.0334029	-17.7876	194	-0.288726
1786	118.417	-0.158511	7.69	-0.46326	-0.61	160	1.22184	0.85404	139	-20.7917	1	-0.13226	0.0803152	-16.9296	207	-0.293763
1787	118.846	-0.16496	8.218	0.06474	0.36	45	0.482482	0.102066	154	-6.37736	1	-0.30486	0.333136	-16.3135	221	-0.301741
1788	119.276	-0.171046	7.734	-0.41926	-0.645833	30	-0.0602397	-0.453333	181	20.0364	1	-0.21686	0.427595	-14.898	221	-0.305021
1789	119.706	-0.17737	8.437	0.28374	0.5875	15	0.314204	-0.0916279	185	23.4497	1	-0.37406	0.221805	-8.28305	147	-0.302804
1790	120.136	-0.175369	8.447	0.29374	0.454167	0	0.538241	-0.319926	151	-12.798	1	-0.25386	0.140783	-1.06867	90	-0.299607
1791	120.565	-0.181966	8.882	0.72874	0.839167	0	0.261409	-0.170085	139	-23.7255	1	-0.04806	0.0182437	0.703804	50	-0.290265
1792	120.995	-0.188201	8.282	0.12874	0.503333	0	0.407039	-0.0373803	157	-6.31402	1	0.19034	-0.186581	0.117043	18	-0.298128
1793	121.425	-0.194673	8.542	0.38874	0.309167	0	0.382239	-0.075166	155	-8.90305	1	0.20314	-0.21447	0.129713	9	-0.305141
1794	121.854	-0.201382	9.082	0.92874	0.8725	0	0.179517	-0.290936	191	26.5073	1	0.36474	-0.138837	-5.65819	3	-0.29192
1795	122.284	-0.21629	8.2	0.04674	-0.3925	120	-0.114257	-0.672562	248	82.4635	0	0.49374	-0.178699	-5.04665	0	-0.277329
1796	122.714	-0.222673	8.45	0.29674	0.580833	130	0.523464	0.02673	185	19.3264	1	0.44434	-0.249226	14.0056	24	-0.256972
1797	123.144	-0.229294	9.164	1.01074	0.910833	90	0.269765	-0.240203	168	1.73511	1	0.35794	-0.209863	22.616	50	-0.209246
1798	123.573	-0.236151	8.693	0.53974	1.1125	50	0.63778	0.114517	176	9.14322	1	0.53434	-0.250427	24.2259	68	-0.153455
1799	124.003	-0.242646	7.425	-0.72826	0.0275	130	0.596104	0.0594836	243	75.5508	1	0.56454	-0.212491	27.8351	78	-0.115559
1800	124.433	-0.25112	8.209	0.05574	-0.180833	90	1.16617	0.256257	289	100.806	1	0.23314	-0.142407	37.6438	104	-0.0680555
1801	124.863	-0.257889	8.727	0.57374	0.24	60	0.664884	0.101364	251	82.3642	1	0.23494	0.0433568	41.3123	98	-0.067822
1802	125.292	-0.264896	8.433	0.27974	0.385	30	1.13227	0.55521	232	62.77	1	0.29034	0.0582835	53.9198	84	0.0547546
1803	125.722	-0.271539	7.729	-0.42426	-0.0858333	0	0.695058	0.104389	207	37.1753	1	0.14414	0.217366	66.1268	72	0.13247
1804	126.152	-0.27842	8.106	-0.04726	0.0266667	0	0.387168	-0.217167	276	105.58	1	-0.04866	0.215341	71.7332	62	0.21287
1805	126.582	-0.283595	7.563	-0.59026	-0.571667	0	0.258319	-0.434488	250	78.5304	1	0.08754	0.160011	77.7391	36	0.295921
1806	127.011	-0.29075	8.735	0.58174	-0.0116667	0	0.389077	-0.242776	216	44.3877	1	-0.04166	0.0218617	73.284	18	0.402952
1807	127.441	-0.297542	8.59	0.43674	0.085	0	0.541631	-0.104075	205	32.7907	1	-0.04006	-0.0469662	65.6887	6	0.354446
1808	127.871	-0.304572	7.957	-0.19626	-0.0525	0	0.561002	-0.0986183	206	33.1931	0	-0.00866	-0.178823	59.6928	0	0.341606
1809	128.3	-0.311838	7.902	-0.25126	0.0125	0	0.684951	0.0113551	208	34.5949	0	0.03694	-0.219425	58.8964	0	0.308648
1810	128.73	-0.31058	7.865	-0.28826	-0.4525	0	0.648199	-0.47897	226	50.3359	0	-0.00386	-0.173721	44.6994	0	0.246114
1811	129.16	-0.317521	8.604	0.45074	0.6325	80	0.982951	0.281217	302	127.397	0	0.05654	-0.182617	39.0605	0	0.206395
1812	129.59	-0.324699	7.545	-0.60826	-0.670833	180	0.862675	0.14678	261	85.7971	1	0.03034	-0.0778182	55.6623	16	0.264236
1813	130.019	-0.332114	8.162	0.00874	0.0583333	170	0.122651	-0.607468	207	31.1967	1	-0.17866	-0.0276471	66.2636	52	0.403443
1814	130.449	-0.339166	7.762	-0.39126	-0.739167	170	0.197199	-0.547205	209	32.5957	1	-0.13766	-0.129417	65.8643	86	0.484503
1815	130.879	-0.354816	8.077	-0.07626	0.0216667	695	1.21495	0.381456	280	102.54	1	-0.16566	-0.241129	65.4645	120	0.550431
1816	131.309	-0.362143	7.798	-0.35526	-0.3325	490	0.54004	-0.23312	381	203.392	1	-0.12326	-0.0690438	75.9054	259	0.580969
1817	131.738	-0.369706	8.233	0.07974	0.0933333	375	0.980998	0.193367	266	87.7893	1	-0.28446	-0.171911	91.1044	341	0.508763
1818	132.168	-0.376907	8.57	0.41674	0.154167	195	0.84437	0.042207	197	18.1861	1	-0.14686	-0.162594	91.5028	380	0.383458
1819	132.8	-0.343945	8.526	0.37274	0.341667	30	1.06792	0.251164	177	-2.41778	1	-0.06526	-0.0326588	88.9007	385	0.274502
1820	133.028	-0.383459	8.013	-0.14026	-0.184167	15	1.0837	-0.187251	170	-11.6825	1	0.08754	0.127015	81.898	357	0.165388
1821	134.323	-0.217971	8.404	0.25074	-0.704167	0	0.883714	0.0375811	152	-28.6272	1	0.07474	0.0132734	59.0534	221	0.0526497
1822	135.615	-0.0529204	9.246	1.09274	-0.266667	200	1.59532	0.734406	156	-25.2327	1	0.19594	0.0674135	12.6496	123	-0.0556182
1823	136.912	0.112893	8.426	0.27274	0.146667	150	1.09971	0.223953	141	-40.8388	1	0.39854	0.175621	-9.95482	88	-0.20548
1824	138.212	0.238869	8.891	0.73774	-0.6875	100	0.839803	-0.0508565	142	-40.4455	1	0.36974	0.211971	-21.7598	79	-0.294321
1825	139.522	0.439247	8.622	0.46874	-0.306667	70	1.658	0.677628	137	-46.5064	1	0.44274	0.151567	-29.3653	93	-0.369913
1826	140.765	0.421149	8.75	0.59674	0.281667	80	1.58719	0.66654	161	-22.6606	1	0.56454	0.324542	-36.3301	104	-0.419461
1827	141.963	0.394614	8.567	0.41374	0.0675	65	1.20909	0.273344	189	4.73106	1	0.63374	0.450334	-35.1368	120	-0.440899
1828	143.147	0.364242	8.098	-0.05526	-0.0475	50	1.03585	0.084952	226	41.1221	1	0.49794	0.358122	-29.144	93	-0.44445
1829	144.304	0.327832	7.037	-1.11626	-0.890833	75	0.786942	-0.179165	194	8.51258	1	0.43234	0.330322	-12.7519	73	-0.451881
1830	145.443	0.294147	8.003	-0.15026	0.589167	50	1.91852	0.497608	217	29.2421	1	0.06154	0.30466	-2.96025	68	-0.444162
1831	146.514	0.251863	8.143	-0.01026	-0.120833	200	1.04363	0.0469124	199	12.2918	1	-0.06226	0.268656	12.1895	64	-0.421353
1832	147.561	0.213742	7.849	-0.30426	-0.445	130	1.52703	0.514911	151	-36.3194	1	-0.18366	0.14473	19.1799	88	-0.380485
1833	148.612	0.179184	8.286	0.13274	-0.0816667	80	1.25526	0.227686	144	-43.9312	1	-0.32726	0.193044	10.9698	101	-0.357466
1834	149.604	0.138189	8.714	0.56074	-0.2675	40	1.58738	0.544279	138	-50.5436	1	-0.28966	0.221591	-6.04082	107	-0.351879
1835	150.854	0.143995	7.915	-0.23826	0.095	525	1.74905	0.615618	145	-44.6102	1	0.04574	0.366279	-17.8521	100	-0.366495
1836	152.023	0.155526	8.235	0.08174	0.745833	450	1.26424	0.189906	156	-33.77	1	0.02814	0.389881	-32.6225	195	-0.395239
1837	153.234	0.180219	7.776	-0.37726	-0.425	375	1.90268	0.81264	184	-6.38411	1	0.04654	0.41848	-41.8349	245	-0.438153
1838	154.45	0.205075	7.398	-0.75526	-0.273333	300	1.2805	0.174687	216	25.0012	1	0.03194	0.478026	-35.8478	294	-0.451834
1839	155.707	0.249894	8.086	-0.06726	0.1875	225	2.2755	1.15386	204	12.386	1	-0.14566	0.467426	-22.0613	338	-0.440158
1840	156.972	0.253037	7.484	-0.66926	0.150833	150	2.57839	1.00132	186	-7.89011	1	-0.27126	0.589342	-9.47542	375	-0.409136
1841	158.207	0.257982	8.53	0.37674	0.501667	75	1.17738	0.0238887	197	4.15389	1	-0.35746	0.666482	-2.1314	300	-0.357324
1842	159.427	0.25149	8.008	-0.14526	0.334167	0	1.22282	0.0533093	183	-10.463	1	-0.29846	0.633279	5.45339	225	-0.329331
1843	160.582	0.23096	8.375	0.22174	-0.1025	0	1.4584	0.272811	175	-19.0805	1	-0.25206	0.481413	4.6376	150	-0.309663
1844	161.816	0.217993	7.764	-0.38926	-0.4725	0	1.33536	0.133626	183	-11.6986	1	-0.05666	0.501037	-4.17875	90	-0.312327
1845	163.072	0.199428	7.813	-0.34026	0.4	100	2.19254	0.899868	230	34.2291	1	-0.12106	0.296991	-8.99568	45	-0.328
1846	164.225	0.174587	8.642	0.48874	0.691667	205	2.63667	1.40247	278	82.0636	1	-0.05526	0.276701	-0.571839	35	-0.352525
1847	164.809	0.0389088	8.096	-0.05726	0.574167	140	1.59543	0.344907	179	-17.5562	1	-0.03286	0.552417	15.0101	61	-0.320624
1848	165.001	-0.162207	8.324	0.17074	0.426667	90	1.21706	-0.0498495	161	-36.1765	1	-0.01526	0.610737	13.5915	89	-0.26691
1849	165.503	-0.317159	7.839	-0.31426	-0.0891667	30	1.28299	-0.000378217	150	-47.7974	1	-0.02546	0.546205	10.1723	107	-0.275896
1850	166.173	-0.421824	7.935	-0.21826	0.22	0	2.80754	0.556944	159	-26.5549	1	-0.01046	0.519404	2.9525	113	-0.286686
1851	166.852	-0.525251	8.27	0.11674	0.144167	0	2.05331	0.736864	180	-19.041	1	0.01394	0.450819	-9.20429	93	-0.294087
1852	167.805	-0.460115	8.147	-0.00626	-0.205833	0	1.6265	0.293414	223	23.3364	1	-0.06046	0.317697	-29.4252	52	-0.348454
1853	168.678	-0.332616	8.151	-0.00226	0.240833	0	1.5683	0.218514	294	93.7132	1	-0.05026	0.307399	-21.2467	24	-0.418324
1854	169.573	-0.262754	8.189	0.03574	0.390833	0	1.62384	0.257296	300	99.0895	1	-0.08486	0.361071	4.73128	6	-0.382831
1855	170.477	-0.245855	7.719	-0.43426	-0.294167	0	2.07798	0.619872	297	95.0115	0	-0.01486	0.412606	34.1087	0	-0.28577
1856	171.409	-0.204067	7.664	-0.48926	-0.589167	140	1.21942	-0.180827	232	29.8403	0	-0.05806	0.425192	58.4219	0	-0.187521
1857	172.402	-0.204917	8.141	-0.01226	-0.148333	105	1.29819	-0.119009	179	-23.7852	1	-0.17926	0.241654	68.1982	28	-0.0794976
1858	173.471	-0.174604	8.019	-0.13426	0.1475	70	1.74705	0.312845	180	-23.4112	1	-0.18046	0.159169	58.7739	49	-0.0364423
1859	174.615	-0.133728	8.704	0.55074	0.29	35	1.67021	0.218941	215	10.9622	1	-0.20686	0.178035	35.349	63	-0.0464093
1860	175.826	-0.0729278	7.843	-0.31026	0.0508333	0	2.41738	0.509447	258	51.6747	1	-0.10386	0.170364	17.7235	70	-0.107531
1861	177.096	-0.0143262	8.033	-0.12026	0.0141667	160	1.96031	0.474716	236	30.7073	1	-0.07906	0.148279	9.05615	70	-0.158806
1862	178.365	0.0318383	7.613	-0.54026	0.425833	120	1.44519	-0.0576644	202	-3.92102	1	-0.00526	0.279388	9.22955	74	-0.201248
1863	179.706	0.0771656	8.954	0.80074	1.055	80	1.63097	0.110802	174	-32.5499	1	-0.11086	0.291657	13.2024	77	-0.206263
1864	181.049	0.107856	7.443	-0.71026	-0.629167	40	1.39851	-0.139037	179	-28.1793	1	0.07614	0.251248	11.3746	79	-0.205495
1865	182.356	0.109547	8.068	-0.08526	-0.09	0	1.78032	0.150589	210	1.73696	1	-0.17606	0.179653	3.54634	80	-0.211355
1866	183.417	0.0585632	8.294	0.14074	-0.085	0	0.918925	-0.653564	268	59.5601	1	-0.13106	0.107881	-6.4412	80	-0.237447
1867	184.512	0.0145419	7.448	-0.70526	-0.666667	0	1.61881	0.0287565	267	57.9289	1	-0.07886	-0.117775	-0.670643	48	-0.258467
1868	185.354	-0.0945165	8.505	0.35174	1.16583	160	1.49	-0.117682	208	-1.7028	1	-0.11186	-0.100491	11.6993	24	-0.235001
1869	186.851	-0.0730121	8.533	0.37974	-0.05	120	2.43318	0.807808	224	13.6649	1	-0.20166	-0.146188	17.8688	40	-0.196533
1870	187.499	-0.205784	7.594	-0.55926	-0.755833	80	2.11118	0.0285247	201	-11.6283	1	0.01634	0.0431815	26.2376	56	-0.17589
1871	187.816	-0.363953	7.024	-1.12926	-0.605	40	0.96369	-0.697238	235	23.6486	1	-0.07846	0.0187686	23.5646	72	-0.145437
1872	188.712	-0.413161	8.846	0.69274	0.035	0	2.10234	0.423536	255	43.6546	1	-0.33246	0.0100337	16.3823	80	-0.108246
1873	190.046	-0.324205	8.382	0.22874	0.605	0	1.75462	0.0578811	246	34.1201	1	-0.05286	0.0889896	13.5274	80	-0.107506
1874	191.492	-0.343886	8.074	-0.07926	0.789167	0	0.854383	-0.860351	298	85.2049	1	-0.07746	0.124102	20.692	48	-0.0789256
1875	192.963	-0.197166	7.006	-1.14726	-0.5575	120	1.59062	-0.216913	201	-12.9545	1	-0.16926	-0.20953	35	24	-0.0157226
1876	194.699	0.0770782	7.792	-0.36126	-0.159167	90	1.54231	-0.208609	203	-11.337	1	-0.28686	-0.258617	34.7348	32	0.0124546
1877	196.449	0.238285	7.784	-0.36926	-0.4875	60	1.8681	0.099004	230	15.4061	1	-0.13326	-0.160891	27.7376	42	0.0419508
1878	198.022	0.276455	8.58	0.42674	-0.805	30	1.28316	-0.504178	234	18.5687	1	-0.34566	-0.225798	22.0879	54	0.0674234
1879	199.779	0.328988	7.588	-0.56526	-0.333333	0	1.60694	-0.198712	188	-28.5393	1	-0.30606	-0.338209	18.9776	60	0.0727557
1880	201.221	0.321845	7.87	-0.28326	-0.889167	0	3.03676	0.773212	242	23.6318	1	-0.40326	-0.205881	-3.7712	60	0.0784727
1881	202.533	0.227304	7.386	-0.76726	-0.608333	0	1.63104	-0.211404	207	-10.7769	1	-0.23046	-0.00785656	3.54606	36	0.117162
1882	203.865	0.133925	8.405	0.25174	0.871667	0	2.04491	0.183973	230	12.2034	1	-0.31166	-0.00841563	3.65808	18	0.129253
1883	205.172	0.0709094	8.043	-0.11026	0.105	400	1.92525	0.0457593	184	-34.9069	1	-0.18746	0.00857813	3.01753	6	0.138143
1884	206.686	0.0124565	7.908	-0.24526	-0.0733333	300	1.82636	-0.0717504	182	-37.0677	1	-0.29486	0.118566	-7.67759	80	0.149862
1885	208.141	-0.00319493	7.875	-0.27826	-0.325	240	1.55801	-0.43352	181	-39.5228	1	-0.23086	0.143958	-9.38327	140	0.14372
1886	209.643	0.0248778	8.079	-0.07426	0.3675	170	1.66178	-0.273748	184	-36.5711	1	-0.22986	-0.0973884	-22.0142	188	0.121396
1887	211.085	0.0369135	7.994	-0.15926	-0.855833	50	2.50386	0.549536	198	-23.8136	1	-0.09126	-0.109857	-27.173	222	0.12583
1888	212.55	0.0585119	7.163	-0.99026	-0.793333	170	2.58047	0.607282	187	-34.6967	1	-0.17346	-0.0367444	-34.3764	232	0.138867
1889	214.11	0.0576732	7.917	-0.23626	0.57	125	1.67362	-0.318499	201	-21.7804	1	-0.34946	0.0755601	-34.3344	186	0.164922
1890	215.597	0.0623587	8.253	0.09974	0.896667	85	2.59795	0.14731	186	-38.415	1	-0.34766	0.0262104	-31.2769	151	0.220573
1891	217.031	0.0386457	7.901	-0.25226	-0.0133333	45	0.838752	-1.1914	184	-40.0494	1	-0.27206	0.142376	-31.0554	120	0.243071
1892	218.554	0.0446955	7.79	-0.36326	-0.22	20	1.59857	-0.450692	208	-16.7048	1	-0.30766	-0.0411542	-31.751	95	0.268638
1893	220.043	0.0393082	7.562	-0.59126	-0.714167	15	1.4108	-0.657631	176	-48.7608	1	-0.34846	-0.2412	-30.3293	89	0.354096
1894	221.799	0.0682838	8.246	0.09274	0.26	10	1.66792	-0.419751	201	-25.3273	1	-0.26866	-0.494182	-33.1421	58	0.452887
1895	223.515	0.0954608	7.914	-0.23926	-0.879167	5	1.68778	-0.493928	203	-24.4281	1	-0.20286	-0.514433	-33.8514	35	0.657236
1896	225.436	0.182562	7.996	-0.15726	0.1625	0	1.4702	-0.656127	201	-26.622	1	-0.27066	-0.642681	-31.0541	19	0.871159
1897	227.546	0.289626	8.315	0.16174	0.00166667	0	1.46682	-0.67893	202	-26.2702	1	-0.25166	-0.535626	-28.3686	10	1.0349
1898	229.659	0.404053	8.378	0.22474	0.0141667	30	2.75214	0.586914	205	-23.919	1	-0.14666	-0.581273	-30.2817	6	1.21619
1899	231.71	0.452643	8.064	-0.08926	-0.84	25	1.9792	-0.205569	202	-27.5684	1	0.01654	-0.332364	-25.3133	9	1.37785
1900	233.645	0.484253	8.075	-0.07826	0.00333333	15	1.97965	-0.5846	201	-49.3702	1	-0.01986	-0.289528	-25.7615	12	1.40973
