# Supplementary material for: Climatic shocks associate with innovation in science and technology
Source: PLoS One. 2018 Jan 24;13(1):e0190122. doi: 10.1371/journal.pone.0190122 (PMC5783359; doi:10.1371/journal.pone.0190122)
Supplement: S2 Data — (XLSX) [file pone.0190122.s002.xlsx]

## Sheet: TimeSeries_1901_1965
Year1901_1965	ANNTEMP_FRA_DETR	ANNTEMP_FRA_DETR_MA5_L1	ANNTEMP_FRA_MA5_L1_DETR	ANNTEMP_GER_DETR	ANNTEMP_GER_DETR_MA5_L1	ANNTEMP_GER_MA5_L1_DETR	ANNTEMP_UK_DETR	ANNTEMP_UK_DETR_MA5_L1	ANNTEMP_UK_MA5_L1_DETR	INNOV_FRA_DETR	INNOV_FRA_DETR_MA5_L1	INNOV_GER_DETR	INNOV_GER_DETR_MA5_L1	INNOV_UK_DETR	INNOV_UK_DETR_MA5_L1	PopulSize_UK	PopulSize_FRA	PopulSize_GER
1901	-0.122842			0.101578			0.117937			-0.0517397		-1.27636		-0.288768		38784	40640	56870
1902	0.371267			0.272176			0.149503			2.34207		-1.0414		0.198723		39115	40713	57770
1903	0.225836			0.273474			0.0612678			-0.484679		-0.06807		0.00500644		39445	40786	58630
1904	-0.109133			0.185475			0.133233			-1.53707		0.115512		1.9194		39786	40859	59470
1905	0.0663578			0.0881767			0.0753976			-1.04984		1.55956		-1.20453		40131	40890	60310
1906	0.30231	0.0862972	0.16684	0.24158	0.184176	0.253815	-0.0722378	0.107468	0.194014	1.25054	-0.15625	0.521483	-0.142151	2.51722	0.125965	40486	40942	61150
1907	0.178722	0.171328	0.243099	0.00568543	0.212176	0.276502	-0.0896734	0.0694326	0.146847	0.465791	0.104205	-0.922267	0.217418	-1.11257	0.687163	40837	40942	62010
1908	0.325596	0.132819	0.196162	-0.329508	0.158878	0.218059	0.0930908	0.0215974	0.0902321	0.400078	-0.271051	0.58801	0.241245	-1.71798	0.424905	41199	41046	62860
1909	-0.69707	0.152771	0.208029	0.236	0.0382819	0.0924862	-0.123945	0.027962	0.0881696	1.23858	-0.0941	-0.800107	0.372461	-1.00332	0.0803074	41568	41109	63720
1910	-0.659274	0.0351833	0.0827001	-0.26779	0.048387	0.0977836	-0.270781	-0.0234736	0.0286596	1.29332	0.461029	0.193785	0.189337	-0.869652	-0.504236	41938	41224	64570
1911	-0.101018	-0.109943	-0.0698251	-0.220878	-0.0228063	0.0219511	-0.0874175	-0.0927094	-0.0482981	0.415131	0.92966	-1.70595	-0.083819	-0.241993	-0.43726	42267	41307	65360
1912	-0.172301	-0.190609	-0.157546	-0.293265	-0.115298	-0.0750112	-0.433854	-0.0957453	-0.0587034	-0.652951	0.762579	2.22991	-0.529306	1.01915	-0.989103	42424	41359	66150
1913	-0.163124	-0.260814	-0.234464	-0.78495	-0.175088	-0.139103	-0.540091	-0.164581	-0.134556	-0.604101	0.538831	3.45054	0.101129	-0.539588	-0.56276	42622	41463	66980
1914	-0.653485	-0.358558	-0.338577	0.134066	-0.266177	-0.234325	-0.0761275	-0.291218	-0.267857	-0.979895	0.337995	-0.630653	0.673635	1.9267	-0.327082	42996	41476
1915	-0.103386	-0.349841	-0.335887	-0.0462164	-0.286564	-0.258677	-0.231964	-0.281654	-0.264605	-0.934968	-0.1057	0.815668	0.707526	0.73117	0.258922	43268	40481
1916	-0.232826	-0.238663	-0.230393	-0.065797	-0.242249	-0.218159	-0.117602	-0.273891	-0.2628	-0.892003	-0.551357	-0.842074	0.831903	0.107306	0.579086	43430	39894
1917	0.438195	-0.265024	-0.262095	0.215324	-0.211233	-0.19077	0.526961	-0.279928	-0.274444	-0.428315	-0.812783	-1.28809	1.00468	-1.27421	0.648946	43523	39288
1918	0.389677	-0.142925	-0.144993	-0.0928535	-0.109515	-0.0925114	0.201723	-0.0877646	-0.0875345	-0.811957	-0.767856	-0.924341	0.30108	-0.914689	0.190275	43487	38542
1919	0.20162	-0.032365	-0.0390869	-0.0203293	0.0289046	0.0426175	0.426686	0.0605982	0.0559271	-0.774878	-0.809428	0.00772096	-0.573897	1.1015	0.115255	43449	38700
1920	0.694023	0.138656	0.127623	0.0728964	-0.00197444	0.0086166	0.731848	0.161161	0.151941	-0.739759	-0.768424	-1.23904	-0.446223	-1.6212	-0.0497841	43718	39000
1921	-0.393113	0.298138	0.283136	-0.503176	0.0218481	0.0294859	-0.16279	0.353923	0.340507	-0.28392	-0.729382	-1.91748	-0.857164	-0.830037	-0.520258	44072	39240	61900
1922	0.270212	0.26608	0.247454	-0.118547	-0.0656277	-0.0607747	0.142772	0.344886	0.327626	-0.675409	-0.607766	0.0631478	-1.07225	-0.0401909	-0.707727	44372	39420	62310
1923	0.203998	0.232484	0.210575	-0.0732169	-0.132402	-0.130165	0.0385331	0.268048	0.247297	0.472719	-0.657185	0.142021	-0.801998	-1.21577	-0.460923	44596	39880	62700
1924	0.148245	0.195348	0.1705	-0.197185	-0.128475	-0.128685	-0.205506	0.23541	0.211521	0.312053	-0.400249	-0.0598724	-0.588726	-0.650313	-0.521139	44915	40310	63170
1925	0.00295262	0.184673	0.15723	0.0995488	-0.163846	-0.166335	0.130656	0.108971	0.0822969	0.251771	-0.182863	0.311314	-0.602245	0.287596	-0.871502	45059	40610	63630
1926	-0.231879	0.0464591	0.0167625	0.246984	-0.158515	-0.163115	0.0470167	-0.0112671	-0.0403747	-0.570249	0.0154429	0.795342	-0.292174	0.178455	-0.489743	45232	40870	64020
1927	0.32375	0.0787059	0.0470993	0.0451209	-0.00848322	-0.0150248	0.133578	0.0306943	-0.000493919	-0.548864	-0.0418231	1.10202	0.250391	0.655596	-0.288045	45389	40940	64390
1928	0.0998403	0.0894134	0.05624	0.0539593	0.0242504	0.0159357	-0.109662	0.0288555	-0.00406074	0.166771	-0.0165142	1.41813	0.458166	1.13142	-0.148887	45578	41050	64740
1929	-0.263609	0.0685818	0.0341846	0.0934993	0.0496857	0.0397664	-0.252701	-0.00078343	-0.0350752	-0.511979	-0.0777038	1.73529	0.713387	-0.555283	0.320551	45672	41230	65080
1930	-0.0465972	-0.013789	-0.0490669	-0.506259	0.107822	0.0964673	-0.415541	-0.0102226	-0.0455372	1.27985	-0.24251	-0.0859787	1.07242	2.10378	0.339557	45866	41610	65420
1931	0.170875	-0.0236989	-0.0595146	0.084684	-0.0133391	-0.0259617	-0.178181	-0.119462	-0.155447	-0.482941	-0.036895	-0.517113	0.992962	0.237778	0.702794	46074	41860	65720
1932	-0.111191	0.0568519	0.0208416	0.0263288	-0.0457991	-0.0595205	0.109379	-0.164501	-0.200804	0.224847	-0.0194333	2.17106	0.73047	2.37425	0.714658	46335	41860	66030
1933	-1.0028	-0.0301364	-0.0659983	-0.461325	-0.0495575	-0.0642091	-0.442861	-0.169341	-0.205609	-0.461751	0.135309	1.04514	0.944278	-0.831618	1.05839	46520	41890	66410
1934	0.156058	-0.250664	-0.286034	0.071723	-0.152614	-0.168027	0.175099	-0.235981	-0.271861	3.64561	0.00960448	-0.423426	0.86968	1.60042	0.665781	46666	41950	66870
1935	-0.0846265	-0.166731	-0.201266	0.605472	-0.15697	-0.172976	0.0632581	-0.150421	-0.185561	-0.448407	0.841122	0.708816	0.437936	-0.591587	1.09692	46868	41940	67350
1936	0.22515	-0.174336	-0.207695	0.469924	0.0653767	0.0489462	0.181617	-0.0546611	-0.0887088	0.400689	0.495471	-1.05257	0.596895	-0.255752	0.557849	47081	41910	67830
1937	-0.0146124	-0.163481	-0.195319	0.285076	0.142425	0.125738	0.220176	0.0172985	-0.015304	0.2533	0.672197	0.0282874	0.489803	0.972492	0.459143	47289	41930	68560
1938	-0.273914	-0.144166	-0.17414	0.29093	0.194174	0.177401	-0.0610647	0.0394579	0.00865323	0.253106	0.677888	1.2755	0.061248	0.297131	0.178791	47494	41960
1939	-0.382755	0.00161099	-0.0261564	-0.292514	0.344625	0.327933	-0.302106	0.115817	0.0871628	1.09632	0.820859	0.325994	0.10732	-0.677747	0.404541	47991	41900
1940	-0.131135	-0.106152	-0.131369	0.104744	0.271778	0.255336	-0.392947	0.0203762	-0.00577514	-0.0266976	0.311001	-1.36451	0.257204	0.782928	-0.0510928	48226	41000
1941	0.230946	-0.115453	-0.137778	0.732703	0.171632	0.155608	0.076411	-0.0708649	-0.0941607	-0.455461	0.395343	-1.32478	-0.157462	0.561755	0.22381	48216	39600
1942	0.373487	-0.114294	-0.133383	0.341363	0.224188	0.208751	0.475969	-0.0919061	-0.111994	-0.463503	0.224113	-0.475288	-0.211903	-1.33334	0.387312	48400	39400
1943	-0.15351	-0.0366743	-0.0521843	-0.0592746	0.235445	0.220765	0.0257272	-0.0407476	-0.0572747	-0.473507	0.0807519	-1.24213	-0.312618	-1.66406	-0.0738548	48789	39000
1944	0.139953	-0.0125935	-0.0241816	0.000789179	0.165404	0.151648	0.145685	-0.0233892	-0.0360031	-0.485473	-0.0645707	-0.850749	-0.816143	-0.903165	-0.466093	49016	38900
1945	1.03388	0.091948	0.084625	-0.178445	0.224065	0.211401	0.575843	0.066169	0.057821	-0.499401	-0.380929	-1.15523	-1.05149	-1.67211	-0.511177	49182	39700
1946	-0.261738	0.32495	0.322236	0.00302142	0.167427	0.156025	-0.2038	0.259927	0.256197	-0.0926062	-0.475469	-1.11018	-1.00963	-0.455705	-1.00218	49217	40290
1947	1.03311	0.226414	0.22865	0.0451899	0.0214908	0.011519	0.756757	0.203885	0.205126	-0.533141	-0.402898	-0.603833	-0.966714	0.759379	-1.20568	49519	40680
1948	0.478414	0.358338	0.365868	-0.08194	-0.0377439	-0.046117	0.177515	0.260042	0.266607	0.83947	-0.416826	-1.0169	-0.992423	0.551542	-0.787132	50014	41110
1949	0.0541812	0.484722	0.49789	-0.158368	-0.042277	-0.0488828	-0.0415285	0.2904	0.302641	-0.152045	-0.15423	-0.218239	-0.947377	1.4207	-0.344011	50312	41480	68373
1950	-0.0395907	0.467568	0.486716	-0.174095	-0.0741085	-0.0787784	0.0196282	0.252957	0.271227	2.02323	-0.0875447	-0.570909	-0.820875	-0.928436	0.120762	50363	41836	68878
1951	-0.202902	0.252875	0.278346	0.0708797	-0.0732384	-0.0758038	-0.179015	0.141714	0.166366	-0.624164	0.416981	0.980304	-0.704012	-0.37596	0.269496	50574	42156	69189
1952	0.184248	0.264642	0.29678	0.00655617	-0.0596667	-0.059959	0.322541	0.146671	0.178056	0.467071	0.310669	-0.120666	-0.285915	0.551072	0.285445	50737	42460	69530
1953	-0.0681413	0.0948701	0.134017	0.302934	-0.0673935	-0.0652441	0.0742975	0.0598281	0.0982997	0.945724	0.510712	2.29488	-0.189282	1.27547	0.243784	50880	42752	68940
1954	-0.85007	-0.0144409	0.0320587	-0.489986	0.00958133	0.014341	-0.603746	0.0391847	0.0850953	0.132337	0.531963	-0.363092	0.473073	-0.879717	0.38857	51066	43057	70322
1955	-0.981538	-0.195291	-0.141096	-0.442205	-0.0567423	-0.0492037	-0.801591	-0.0732589	-0.0195566	-0.746576	0.588839	-0.308481	0.444103	-1.00447	-0.0715133	51221	43428	70718
1956	-0.162544	-0.38368	-0.321447	-0.0637223	-0.110364	-0.0998783	0.0607651	-0.237503	-0.175656	-0.782083	0.0348785	-0.141029	0.496588	-1.37485	-0.0867204	51430	43843	71176
1957	0.0669094	-0.375609	-0.304994	-0.164538	-0.137285	-0.123683	-0.126679	-0.189547	-0.119203	-0.123341	0.00329463	-0.196071	0.272322	0.484425	-0.286498	51657	44311	71642
1958	0.406824	-0.399077	-0.319737	0.205348	-0.171503	-0.154617	-0.033924	-0.279391	-0.200198	1.00293	-0.114788	1.36258	0.257241	-0.759758	-0.299827	51870	44789	72176
1959	-0.9528	-0.304084	-0.215676	-0.224065	-0.191021	-0.170681	-0.810969	-0.301035	-0.21264	-0.204165	-0.103346	-0.427869	0.0707816	0.675915	-0.706873	52157	45240	72673
1960	-0.391964	-0.32463	-0.226811	-0.182775	-0.137836	-0.113875	-0.617814	-0.34248	-0.24453	-0.943732	-0.170647	0.552533	0.0578263	-0.593447	-0.395747	52373	45684	73295
1961	-0.100667	-0.206715	-0.0991425	0.269215	-0.0859505	-0.0581984	0.0455409	-0.305724	-0.197868	-0.292837	-0.210078	0.0415039	0.230029	0.14508	-0.313542	52807	46163	73937
1962	0.261091	-0.194339	-0.07667	-0.0580926	-0.019363	0.0123481	0.549096	-0.308769	-0.190653	-0.613643	-0.112228	0.103555	0.266536	1.58473	-0.00955699	53292	46998	74539
1963	0.64331	-0.155503	-0.0273937	0.375301	0.0019261	0.0377648	0.47285	-0.173614	-0.0448857	-0.389356	-0.210289	0.166668	0.326461	-0.239009	0.210504	53625	47816	74961
1964	0.15599	-0.108206	0.0306866	-0.0106033	0.0359168	0.0760517	0.506804	-0.0722593	0.067434	-0.205811	-0.488747	0.230844	0.0872781	1.28238	0.314654	53991	48310	75649
1965	0.25913	0.113552	0.263571	-0.0958063	0.078609	0.123209	-0.0590416	0.191295	0.342306	0.85992	-0.489076	-0.0523763	0.219021	-0.819645	0.435947	54350	48758	76218
